# Supplementary material for: Baroreflex function, haemodynamic responses to an orthostatic challenge, and falls in haemodialysis patients
Source: PLoS One. 2018 Dec 6;13(12):e0208127. doi: 10.1371/journal.pone.0208127 (PMC6283578; doi:10.1371/journal.pone.0208127)
Supplement: S1 File — (XLSX) [file pone.0208127.s001.xlsx]

## Sheet: Sheet1
Participant ID	Falls (0=no; 1=yes)	PRD_diabetes	PRD_uncertain	PRD_polycystic	PRD_glomerulonephritis	PRD_renovascular	PRD_other	CCI	IDWG	Type of access	Kt/V	n° meds	B-blocker use	ACE-I use	Ca-channel block use	AngII recept ant use	Antihypertensive use	>1 antihypertensive use	Alpha blockers	Diuretics	Opiate use	Antidepressant use	Dialysis vintage (days)	HDL	Hb	CRP	Bicarbonate	Na	K	Urea	Phosphate	PTH	Albumin	Adj calcium	URR	Creatinine	Hematocrit	RRI_supine	RRI_HUT60	HR_supine	HR_HUT60	ContSBP_supine	ContSBP_HUT60	ContDBP_supine	ContDBP_HUT60	SV_supine	SV_HUT60	CO_supine	CO-HUT60
15007	1	0	0	0	0	0	1	2		0	1.58	18	0	0	0	1	1	0	0	0	1	1	3644	1.2	12.9	6	20	134	5.2	16.2	2.18	16.9	42	2.56	75	914	0.38
15025	1	1	0	0	0	0	0	5	3.8	0	1.29	16	0	0	0	0	0	0	0	0	0	1	1024	1.04	9.9	12	18	137	4	10.1	0.69	22.6	38	2.55	71	493	0.3	905.52	900.43	66.26	67.09	123.83	123.62	77.23	72.15	72.35	60.34	4.79	4.02
15020	1	0	0	0	0	0	1	4		0	1.7	10	1	0	0	0	1	0	0	0	1	1	2284	1.48	11	6	25	140	5.5	16.2	1.11	25.7	38	2.53	79	744	0.33	960.56	957.32	63.55	63.34	142.32	161.42	83.5	104.28	71.16	82.77	4.53	5.25
15027	1	1	0	0	0	0	0	9	2.5	1	2.04	17	1	0	0	0	1	0	0	0	0	1	482	1.17	10.3	8	20	139	4	20.6	1.27	10.2	32	2.3	77	448	0.32	1011.49	1015.66	59.32	59.27	116.14	120.87	71.62	80.25	63.45	58.98	3.76	3.5
16001	1	0	0	0	1	0	0	5	2.2	1	1.57	8	1	0	1	0	1	1	0	0	0	0	176	1.22	10.4	7	18	139	4.1	26.1	2.01	3.2	34	2.5	76	556	0.31	1030.06	836.76	58.29	73.94	106.75	109.81	61.84	73.93	59.82	44.44	3.49	3.25
16002	1	1	0	0	0	0	0	5	4.5	0	1.14	13	0	0	0	0	1	0	1	1	0	0	662	1.23	12.5	6	18	139	5	23.2	1.46	19.8	38	2.31	67	830	0.38	964.51	746.17	62.25	80.46	107.43	105.57	66.28	71.53	102.81	70.07	6.4	5.64
16020	1	0	1	0	0	0	0	5	1.8	0	1.1	9	1	0	0	0	1	0	0	0	0	0	1305	0.85	10.1	43	21	138	4.1	9.1	0.92	13	38	2.55	65	547	0.31	877.87	897.51	73.25	69.98	132.59	142.11	75.73	79.55	64.75	73.92	4.71	5.16
16021	1	0	0	0	0	0	1	3	2.2	0	1.72	16	1	0	1	1	1	1	1	0	0	0	1393	1.48	9.6	15	24	137	6.1	18.5	2.1	1.3	41	2.36	78	831	0.28	721.58	679.69	83.26	88.3	171.1	169.29	107.35	111.84	62.79	49.05	5.23	4.33
16015	1	1	0	0	0	0	0	11	3	0	1.26	25	1	0	1	0	1	1	0	1	1	1	612	1.06	10.9	8	21	137	4.1	7.4	0.78	21.1	34	2.31	73	426	0.36	1073.07	1104.11	56.38	54.6	96.6	101.33	46.67	50.55	78.14	82.11	4.41	4.47
16007	1	0	1	0	0	0	0	3	1.9	0	1.41	12	0	0	0	0	1	0	1	1	0	1	174	1.71	10.8	46	21	140	4	19	1.84	6.4	38	2.44	73	689	0.32	663.15	624.7	90.49	96.09	145.69	155.39	56.3	70.47	58.33	45.87	5.28	4.4
16022	1	0	1	0	0	0	0	3	2.6	1	1.8	20	1	1	1	0	1	1	1	0	1	0	752	1.07	10.9	27	20	129	4.7	22.2	2.18	36.9	36	2.25	79	477	0.31	811.9	746.03	73.95	80.81	89.96	115.5	59.12	74.85	50.94	50.73	3.77	4.1
15022	1	0	1	0	0	0	0	6	2.8	1	0.91	8	0	0	0	0	0	0	0	0	0	0	1654	0.92	11.3	12	22	140	4.1	9.2	0.86	11.3	28	2.51	57	474	0.35	1102.8	1097.13	55.14	55.45	99.83	100.43	49.45	49.58	40.85	50.95	2.25	2.82
16025	1	0	0	0	0	0	1	2				10	1	0	1	0	1	1	0	0	0	0	222	1.65	11.4	6	16	137	5.2	21.8	1.2	24.8	33	2.35	71	863	0.37	902.25	842.05	66.51	71.29					54.97	68.25	3.66	4.87
16027	1	1	0	0	0	0	0	6	4	0	1.34	9	0	0	0	0	0	0	0	0	0	1	869	0.95	10.9	6	20	142	3.7	15.2	1.05	20.3	35	2.43	71	703	0.32	788.47	739.23	76.14	81.18	135.03	128.93	90.14	97.9	49.69	54.28	3.78	4.41
16030	1	0	0	0	0	1	0	7	-1.6	0	1.32	10	0	0	1	0	1	1	1	0	0	0	153	2.18	11.4	8	19	139	3.9	11.4	0.48	22.5	35	2.25	75	494	0.34	761.05	672.23	79.07	89.38	113.88	116.28	79.03	80.63	61.94	66.59	4.9	5.96
16036	1	1	0	0	0	0	0	9	0.8	1	0.91	15	0	0	0	0	0	0	0	0	0	0	211	0.95	8.9	75	22	134	4.1	9.5	0.97	5.1	27	2.38	59	231	0.29	725.77	721.11	83.75	83.92	149.72	170.27	77.82	89.57	46.52	57.04	3.9	4.79
16037	1	1	0	0	0	0	0	5	1.5	1	1.65	11	0	0	1	0	1	0	0	0	0	0	149	0.85	9.4	14	22	142	3.1	8.6	1.33	6.7	33	2.3	80	453	0.32	758.46	716.56	79.18	83.77	125.11	76.3	79.54	51.05	55.79	55.37	4.42	4.64
16038	1	1	0	0	0	0	0	4		1	1.71	11	0	0	1	0	1	0	0	1	0	0	115	2.48	12	6	19	135	3.9	20.7	0.91	8.6	38	2.38	79	422	0.38	678.85	671.89	88.39	89.31	139.1	98.14	93.82	72.74	93.16	65.2	8.23	5.82
16039	1	0	0	1	0	0	0	5	0	1	1.18	14	0	0	1	1	1	1	1	0	1	0	127	0.86	11	6	18	140	5.5	16.7	1.58	30.3	39	2.16	68	621	0.35	801.46	675.3	75	89.19	142.88	139.43	102.26	101.3	47.33	42.03	3.55	3.74
16041	1	1	0	0	0	0	0	6		0	1.4	15	1	0	1	0	1	1	1	1	0	0	143	0.91	8.6	6	24	140	4.3	5.8	0.87	31.1	36	2.32	76	370	0.24	1036.46	1062.48	57.93	56.54	113.33	100.6	65.49	69.67	43.21	58	2.5	3.28
16042	1	0	1	0	0	0	0	3	2.2	1	0.93	11	0	0	1	0	1	1	1	0	0	0	63	3.95	12.6	6	19	138	4.4	9.5	1.67	13.6	37	2.3	58	477	0.38	795.9	622.89	75.56	96.76	146.95	150.07	107.05	113.71	73.3	44.51	5.53	4.29
16043	1	0	0	0	0	0	1	3	2	1	1.33	11	0	0	1	0	1	1	1	1	0	0	101	4.31	12.6	6	21	138	4.8	19.3	1.91	26.8	43	2.16	75	690	0.38	811.51	537.55	74.48	111.93	111.22	124.89	80.86	91.19	58.22	48.4	4.33	5.41
16013	1	0	0	0	1	0	0	6		1	1.77	9	1	0	1	0	1	1	0	0	0	0	493	1.69	11.6	11	21	142	3.9	14.4	1.18	37.5	40	2.48	81	635	0.38	1054.85	1023.62	56.9	58.65	133.19	130.72	80.11	85.62	56.51	50.29	3.22	2.95
15001	0	0	0	1	0	0	0	4	0.4	0	1.29	5	1	0	0	0	1	0	0	1	0	0	736	0.94	12.4	6	20	138	4.8	16.7	1.16	40.2	39	2.22	70	559	0.36	1005.08	1015.33	59.8	59.7	135.6	128.07	93.86	96.67	64.55	61.54	3.85	3.67
15002	0	0	0	0	1	0	0	4	2.2	0	1.26	11	1	0	1	0	1	1	0	1	0	0	169	0.69	13	76	19	138	5.2	21.3	1.74	32.6	32	2.44	71	967	0.39	1095.15	1001.43	54.83	59.97	108.17	108.99	65.65	76.37	88.71	56.31	4.86	3.37
15003	0	0	0	0	0	1	0	8	1.6	1	1.63	6	1	0	0	1	1	1	0	0	0	0	416	0.53	11.1	30	20	142	4.8	13.9	1.7	19.8	35	2.25	78	737	0.34	830.81	795.44	75.35	78.92	155.79	159.6	109.23	115.6	40.62	44.54	3.05	3.5
15004	0	0	0	0	1	0	0	6	0.8	0	1.58	15	1	0	1	0	1	1	0	0	1	1	1882	1.25	12	6	21	142	5	17.4	2.35	59.1	40	2.48	76	859	0.36	799.92	728.26	75.03	82.52	120.06	127.56	79.14	87.12	56.91	63.64	4.27	5.26
15005	0	1	0	0	0	0	0	5	3.7	1	1.14	11	1	1	1	0	1	1	0	0	0	1	66	1.26	9	6	18	140	4.8	21.5	1.6	10.1	44	2.25	64	621	0.26	936.18	940.29	64.13	63.85	146.21	146.01	97.45	98.11	58.93	54.1	3.78	3.46
15006	0	0	0	0	0	0	1	5	0.6	0	1.26	7	1	0	0	0	1	0	0	0	0	0	339	0.76	11.9	8	20	141	4.4	13.2	1.41	5.1	39	2.24	71	565	0.35	959.52	967.67	62.94	62.63	99.76	101.79	58.2	62.39	63.6	59.47	4.01	3.72
15008	0	0	1	0	0	0	0	4	0.2	0	1.55	8	0	0	0	0	0	0	0	0	1	0	760	2.03	11.7	6	21	138	4.4	15.4	1.44	36.6	41	2.48	75	562	0.34	900.56	822.35	66.89	73.15	90.02	88.83	53.61	61.93	80.75	51.1	5.4	3.74
15010	0	0	0	1	0	0	0	2	1.5	1	1.38	10	0	0	1	0	1	0	0	0	0	0	530	1.33	11.7	172	18	137	4.7	18.5	1.49	19.9	39	2.41	72	763	0.36	1170.43	1116.15	51.42	54.03	118.91	135.48	74.91	93.83	104.31	108.62	5.37	5.86
15026	0	0	0	1	0	0	0	3	2.3	0	1.5	16	1	0	1	0	1	1	0	1	0	0	298	1.24	11.9	6	20	138	5.1	19.6	1.99	7.5	40	2.43	75	648	0.35	632.37	613.84	95.05	97.83	161.4	154.73	103.39	101.02	55.16	51.16	5.25	5
15023	1	1	0	0	0	0	0	8	2	0	1.31	9	0	0	1	0	1	0	0	0	0	0	779	2	10.5	9	18	140	5	26.3	2.66	19.6	37	2.31	70	727	0.32	943.38	921.92	63.61	65.09	130.55	125.96	79.43	73.55	76.35	72.99	4.86	4.75
15021	1	0	0	0	0	0	1	3		0	1.6	10	1	0	0	1	1	1	0	1	0	1	282	2.15	10.8	6	17	139	3.7	23.3	2.26	7.1	23	2.47	75	671	0.31	683.03	582.84	87.95	103.8	113.21	131.14	76.04	93.93	61.05	71.72	5.37	7.44
16003	0	0	0	0	0	0	1	6		1	1.22	10	0	0	0	0	0	0	0	1	0	0	79	1.55	12.5	6	19	139	3.3	11.6	0.92	2.5	29	2.42	64	512	0.38	698.22	647.76	86.81	93.19	122.25	123.36	78.76	80.59	98.79	56.26	8.58	5.23
16004	1	0	0	0	1	0	0	2	2.5	0	1.7	10	1	0	0	0	1	0	0	0	0	1	1150	1.09	11.4	8	19	134	4.2	11.6	1.43	32.8	37	2.44	76	703	0.34	872.08	805.8	68.91	74.55	111.33	119.9	80.49	84.77	83.32	55.1	5.74	4.11
16005	0	0	0	1	0	0	0	4	1.6	1	1.15	19	1	0	1	1	1	1	0	1	1	1	197	1.68	12.5	57	20	139	4.5	16.5	1.78	39.9	33	2.49	67	665	0.4	985.17	918.23	60.92	65.38	80.37	90.52	56.21	71.39	49.19	49.54	3	3.24
16006	1	0	0	0	1	0	0	6	0.6	0	1.54	14	0	0	1	0	1	1	1	1	0	1	395	1.15	9.8	6	20	144	4.9	12.6	0.97	18.5	35	2.33	76	432	0.3	771.26	695.66	78.12	86.28	137.24	128.47	71.78	72.29	85.07	51.06	6.66	4.41
16008	0	0	0	0	0	1	0	3	2.6	0	1.16	12	1	0	0	0	1	0	0	1	0	0	188	1.34	12	12	21	139	5.6	9.3	1.32	6.8	36	2.52	67	561	0.37	680.15	646.33	91.33	96.4	101.78	100.42	66.25	59.98	53.64	67.05	4.91	6.46
16010	0	0	0	0	1	0	0	5	3	0	1.24	9	0	0	1	1	1	1	1	1	0	0	96	1.93	10.1	6	18	142	5.1	22.3	1.13	21.1	41	2.23	71	614	0.31	1047.82	994.58	61.22	64.42	112.52	109.43	70.17	68.51	72	87.47	4.42	5.64
16011	0	0	0	0	0	1	0	6	1.6	0	1.13	14	1	0	0	1	1	1	0	1	0	1	350	0.83	10.4	6	20	136	4.5	17.1	1.1	40.6	37	2.34	65	597	0.3	1288	1343.82	46.78	44.75	137.35	142.31	82.35	88.7	59.52	52.64	2.79	2.36
16012	0	1	0	0	0	0	0	6	2.6	0	1.2	12	1	0	1	0	1	1	0	1	0	0	634	0.85	11.2	8	17	136	5.2	16.8	1.28	10.2	35	2.34	68	651	0.35	1153.36	1156.78	52.03	52.05	129.12	116.71	79.45	67.82	78.98	82.04	4.11	4.27
16016	1	1	0	0	0	0	0	5	2.2	1	1.48	15	0	0	1	1	1	1	1	1	0	0	268	1.37	9.8	69	18	137	4.5	27.4	1.99	14.8	43	2.27	75	646	0.31	933.03	929.28	64.49	64.73	133.21	128.38	80.67	80.03	52.6	59.41	3.39	3.85
16018	0	0	0	1	0	0	0	4		0	1.27	8	0	0	0	1	1	0	0	1	0	0	813	0.77	10.8	6	18	137	4.7	23.6	1.61	25.8	38	2.34	68	651	0.34	896.65	891.07	66.99	67.45					76.93	81.92	5.15	5.52
16023	0	0	1	0	0	0	0	8	2.4	0	1.72	8	1	0	0	0	1	0	0	0	0	0	1339	1.25	10.3	25	16	143	3.8	21.2	1.1	13.2	38	2.26	79	608	0.34	887.9	894.17	67.8	67.71	123.19	123.69	75.97	80.51	63.37	53.54	4.3	3.62
16019	0	0	0	0	0	1	0	7	1.9	0	1.53	9	1	0	0	0	1	0	0	1	0	0	1241	0.49	9	6	19	138	4.2	13.4	1.22	16.9	41	2.47	76	803	0.27	1081.84	978.94	55.79	61.92	140.09	132.19	76.34	76.26	53.08	56.72	2.96	3.51
16024	1	1	0	0	0	0	0	7	1.2	1	1.37	11	1	1	1	0	1	1	0	0	0	1	407	0.65	12.2	7	19	137	4.3	12	0.72	17.2	32	2.3	70	649	0.38	1009.89	1028.42	59.41	58.35	117.86	110.16	71.48	76.85	58.65	66.87	3.48	3.9
16026	0	0	0	0	0	0	1	2	2.8	1	0.9	12	0	0	0	0	0	0	0	1	0	0	369	1.15	10.5	6	23	140	3.9	12.9	1.15	12	38	2.54	57	436	0.32	861.01	647.64	69.8	93.07	96.51	100.05	67.85	78.8	52.19	48.11	3.64	4.47
16029	0	1	0	0	0	0	0	9	2.4	0	1.31	12	0	0	1	0	1	0	0	1	0	0	557	0.68	11.9	6	16	140	4.9	21.1	1.23	11.5	37	2.22	70	628	0.36	921.37	918.56	65.13	65.61					58.22	77.21	3.79	5.03
16033	0	0	1	0	0	0	0	6	1	1	1.34	8	0	1	1	0	1	1	1	0	0	0	208	1.47	10.5	6	20	146	3.9	15.3	0.81	11.4	36	2.23	72	489	0.31	1000.09	813.06	60.03	74.28	105.23	108.88	79.34	83.72	53.18	53.17	3.19	3.94
16040	0	1	0	0	0	0	0	8	1.8	1	1	15	1	0	1	0	1	1	1	1	0	1	60	1.34	11.7	10	20	138	4.4	19.4	0.87	21.3	28	2.29	61	519	0.38	1009.06	897.93	59.54	66.86	167.31	161.35	109.21	107.68	65.87	56.32	3.92	3.77
16044	0	0	0	0	1	0	0	2	-1.9	0	1.22	8	0	1	1	0	1	1	0	1	0	0	80	1.11	12	6	22	144	3	11	0.92	11	40	2.33	71	552	0.37	862.55	690.68	69.62	87.19	123.78	133.13	82.49	87.34	94.04	71.58	6.55	6.22
17001	1	1	0	0	0	0	0	7	1.2	0	1.26	14	0	0	1	0	1	0	0	0	0	0	1875	1.77	13.8	39.6	22	140	5.8	23.4	1.51	39.6	38	2.36	74.7	751	0.42	752.02	711.02	80.33	84.55	117.91	139.95	71.67	89.09	64.78	59.15	5.23	5
17002	0	0	0	1	0	0	0	4	0.9	0	1.32	9	0	0	0	0	0	0	0	0	1	0	2323	1.55	11.4	0.5	24	140	5.3	13.6	2.14	79.9	36	2.23	73.5	824		784.31	735.16	76.64	82.02	122.22	133.32	70.71	92.78	93.98	53.65	7.2	4.38
17003	0	0	0	0	1	0	0	7	1.2	0	1.31	9	1	0	0	0	1	1	1	0	0	0	1159	0.8	8.2		26	136	4.2	8.8	1.5	71.7	38	2.43	70.4	711	0.24	943.07	930.74	63.89	65.22	121.12	122.2	74.01	78.5	61.97	69.45	3.96	4.55
17004	1	1	0	0	0	0	0	7	0.4	0	1.19	10	1	0	1	0	1	1	0	0	0	0	2280	0.86	10.9	8.3	21	140	5.7	23.6	2.58	44.6	44	2.53	68.7	846	0.32
17005	1	0	1	0	0	0	0	6	0.5	0	1.36	10	1	0	0	0	1	0	0	1	0	1	310	1.27	11.3	8.7	23	139	5.3	12.3	1.92	16.7	40	2.41	72.6	399	0.33
17006	0	0	0	0	0	0	1	2	1.3	0	1.13	7	0	0	1	0	1	0	0	0	0	0	249	0.98	13.4	3.5	23	141	5	23.3	2.06	15	42	2.49	62	735	0.4	763.37	696.41	78.67	86.3	103.29	128.72	74.45	91.36	71.71	50.27	5.64	4.33
17007	1	0	0	0	1	0	0	6	2	0	1.11	12	1	0	1	0	1	1	1	0	0	0	500	1.19	11.6	166.9	26	141	4.3	13.2	0.83	25.9	40	2.18	71.2	596	0.36	846.03	696.88	70.94	86.4	123.96	123.68	79.99	86.79	53.89	42.42	3.82	3.64
17008	1	0	1	0	0	0	0	6	-0.3	0	0.75	17	0	0	1	0	1	0	0	0	1	1	1101	4.27	10.3	156.1	25	140	4.1	9.6	1.18	34.9	29	2.05	53.13	313	0.31	945	893.52	63.72	67.21	101.75	113.53	73.33	79.92	64.04	63.32	4.08	4.25
17009	1	0	0	0	0	1	0	5	0.4	0	1.13	12	1	0	1	1	1	1	0	1	0	0	105	1.36	11	112.2	31	142	4.6	13.1	1.14	53.2	37	2.41	67.9	526	0.34	771.62	681.75	77.88	88.45	118.77	130.86	66.35	79.45	56.5	53.53	4.4	4.73
17010	1	0	0	0	1	0	0	5	1.9	0	1.3	8	0	0	1	0	1	1	1	1	0	0	91	1.95	11.1	2.4	22	139	4.5	17.5	2.13	24.6	39	2.19	68	766	0.33	743.52	679.68	80.81	88.37	123.16	142.92	72.45	89.44	58.51	58.72	4.73	5.19
17011	0	0	1	0	0	0	0	7	0.4	0	1.35	12	1	0	1	0	1	1	1	0	1	1	963	0.98	11.1	7.4	26	141	4.4	10.9	0.99	37.2	33	2.26	74.3	399	0.34	859.71	756.28	69.88	79.77	106.28	111.5	75.22	77.92	62.74	39.7	4.38	3.16
17012	0	0	0	1	0	0	0	13	0.7	0	1.38	16	0	0	1	0	1	0	0	0	1	1	865	1.76	11.6	5.1	24	136	3.5	17.2	1.16	137.2	40	2.16	70.9	682	0.33	806.12	764.39	74.45	79.03	126.92	141.38	92.56	109.66	65.5	67.01	4.88	5.29
17013	0	0	0	0	1	0	0	8	-0.2	0	1.54	15	0	1	0	0	1	0	0	1	1	0	1180	1.26	10.2	7.2	26	141	3.9	13.7	0.92	11.5	35	2.42	74.1	580	0.3	1481.83	1317.23	40.49	45.68	101.84	109.5	53.18	65.3	68.52	81.46	2.78	3.72
17014	1	0	0	0	1	0	0	2	2.2	0	1.46	14	1	0	1	0	1	1	1	0	0	1	713	3.15	12.1	5.7	17	137	6	19.4	2.52	17.6	42	2.18	71.13	796	0.35	1011.72	996.41	59.32	60.25	117.02	129.91	78.56	86.73	82.72	81.21	4.91	4.89
17015		0	1	0	0	0	0	6	1.9	0	1.99	12	1	0	0	0	1	0	0	0	0	0	1294	1.71	12.9	35	25	140	4.7	15.5	1.51	25.5	39	2.43	76.7	742	0.39	717.48	649.57	87.69	106.1	124.7	135.65	77.69	89.27	45.58	48.7	3.98	4.91
17016	1	1	0	0	0	0	0	7	3.1	1	1.62	11	0	0	0	0	0	0	0	0	1	0	973	1.08	13.2	0.9	26	140	4.2	14.2	1.52	21.4	37	2.35	76	667	0.4	1204.76	1222.95	50.14	49.37	106.39	138.64	60.9	78.01	80.88	88.41	4.06	4.36
17017	1	0	0	0	0	0	1	8	0.3	0	2.03	17	1	0	1	0	1	1	1	0	0	0	2397	0.88	11	5.3	26	143	5.6	18.6	0.52	232.2	38	2.26	82.7	711	0.34	917.38	923.14	65.47	65.78	161.22	168.13	84.99	107.73	66.82	55.43	4.37	3.64
17018	1	0	0	0	1	0	0	7	-0.1	0	1.35	14	0	0	1	1	1	1	0	0	0	1	405	1.54	12.3	8.4	27	132	4.9	9.3	1.41	29.1	44	2.26	68.8	645	0.35	947.53		63.41		212.46		98.7		82.36		5.22
17019	0	0	0	1	0	0	0	2	0.7	1	1.13	8											186	1.47	10.6	0.7	28	137	4.9	14.3	2.05	9	40	2.54	67.8	961	0.33	718.25	612.38	83.72	98.17	128.05	126.66	90.37	96.58	82.95	54.51	6.94	5.33
17020	0	0	0	0	0	0	1	2	3.5	0	1.54	19	1	0	1	0	1	1	1	0	1	0	2327	1.96	11.8	21.7	23	137	4.5	18.1	2.92	27.3	44	2.16	72.41	835	0.37	663.66	668.32	92.21	91.49	153.7	160.51	113.7	121.34	90.71	88.68	8.35	8.05
17021	1	0	0	0	0	0	1	2	1.5	0	1.12	6	0	0	0	0	0	0	0	0	0	0	886	1.14	12.3	24.4	21	140	5	27.1	2.48	58.3	40	2.37	62.8	1099	0.37	792.09	713.94	75.79	84.16					58.42	52.27	4.43	4.39
17022	1	0	1	0	0	0	0	4	0.6	0	1.64	11	0	0	0	0	1	0	1	0	0	0	1129	1.97	10.3	235.2	25	140	5.2	15.5	0.95	44.1	35	2.05	78.71	679	0.32	740.38	667.03	81.06	89.98	120.63	135.87	89.76	99.3	51.24	47.61	4.16	4.28
17023	1	0	0	0	0	0	1	5	0.8	1	1.25	13	0	0	0	0	0	0	0	0	0	1	118	1.98	11.8	8	26	141	6.3	16.9	2.01	5.3	35	2.47	71.5	602	0.37	854.96	711.29	70.3	93.45	84.29	90.98	60.07	71.75	58.44	52.56	4.11	4.72
17024	1							5	-1.3	1	1.33	6	0	0	0	0	0	0	0	0	0	1	228	0.9	12.4		25	143	4.9	15.1	1.45	27.8	40	2.24	70.86	555	0.39	660.84	624.21	91.03	96.24	115.95	109.9	76.62	75.13	46.46	52.64	4.21	5.07
[truncated: 34 more columns]
